# Supplementary material for: Specificity of Polygenic Scores for Psychiatric Disorders Beyond Transdiagnostic Genetic Risk
Source: JAMA Netw Open. 2026 Jan 8;9(1):e2548518. doi: 10.1001/jamanetworkopen.2025.48518 (PMC12784231; doi:10.1001/jamanetworkopen.2025.48518)
Supplement: Supplement 2. — eTable 1. Descriptive Statistics of Disorder-Related Symptom Scores Among Genotyped Individuals eTable 2. Self-Reported Diagnoses Among Genotyped Participants eTable 3. Contributing GWAS Cohorts for the 11 Major Psychiatric Disorders eTable 4. Associations Between Polygenic Scores and Corresponding Quantitative Symptom Scores eTable 5. Associations Between Polygenic Scores and Corresponding Quantitative Symptom Scores, Excluding Participants With Any Self-Reported Diagnosis eTable 6. Associations Between Polygenic Scores and Corresponding Self-Reported Diagnoses eTable 7. Cross-Trait Associations Between Polygenic Scores and Quantitative Symptom Scores Beyond Their Primary Phenotype eTable 8. Cross-Trait Associations Between Polygenic Scores and Quantitative Symptom Scores Beyond Their Primary Phenotype, Excluding Participants With Any Self-Reported Diagnosis eTable 9. Self-Reported Diagnoses Count Among Individuals in the Top 1% of Each Polygenic Score eTable 10. Logistic Regression Analyses of Polygenic Score Associations With Risk Group Status Based on Clinical Cutoffs eTable 11. Logistic Regression Analyses of Associations Between Polygenic Scores and Top vs Bottom Deciles of Each Symptom Score Distribution [file jamanetwopen-e2548518-s002.xlsx]

## Sheet: Cover Sheet
Supplemental Online Content
Keser E, Liao W, Allegrini AG, et al. Specificity of polygenic scores for psychiatric disorders beyond transdiagnostic genetic risk. JAMA Netw Open. 2025;8(11):e2548518. doi:10.1001/jamanetworkopen.2025.48518
eTable 1. Descriptive Statistics of Disorder-Related Symptom Scores Among Genotyped Individuals eTable 2. Self-Reported Diagnoses Among Genotyped Participants eTable 3. Contributing GWAS Cohorts for the 11 Major Psychiatric Disorders eTable 4. Associations Between Polygenic Scores and Corresponding Quantitative Symptom Scores eTable 5. Associations Between Polygenic Scores and Corresponding Quant…
This supplemental material has been provided by the authors to give readers additional information about their work.

## Sheet: eTable 1
eTable 1. Descriptive Statistics of Disorder-Related Symptom Scores Among Genotyped Individuals
Symptom Measure	Phenotype	N	Mean (SD) or Median (IQR)	Min	Max	Range	Skew	Kurtosis
MFQ Total score	Depressive symptoms	6546	6.84 (6.23)	0	26	0-26	0.995047	0.256667
GAD10 total score	Anxiety symptoms	6342	7.61 (7.18)	0	40	0-40	1.30297	1.44173
PCL total score	Post-traumatic stress disorder symptoms	6140	5.34 (5.52)	0	24	0-24	1.23671	0.867623
AUDIT total score	Alcohol use	5789	6.57 (4.69)	0	37	0-40	1.27961	2.95674
Conners total score	Attention-deficit symptoms	6053	6.54 (6.06)	0	33	0-33	1.51311	2.63027
RAADS total score	Autistic traits	6056	4.32 (4.64)	0	18	0-18	1.12336	0.485633
MDQ symptom count	Mania/Hypomania symptoms	6067	3.02 (3.38)	0	13	0-13	1.03391	0.0748746
SPEQ- Paranoia	Paranoia symptoms	6047	2 (9) *	0	75	0-75	2.49511	7.26462
SPEQ- Hallucinations	Hallucination symptoms	6046	0 (1) *	0	42	0-45	5.49823	39.3289
Unstandardized variables before adjusting for age and sex. N= Sample size, SD= Standard deviation, Min= Minimum score in the sample, Max= Maximum score in the sample, Range= possible score ranges in the questionnaire. MFQ = Mood and Feelings Questionnaire; GAD10 = Generalised Anxiety Disorder- Dimensional; PCL= Post-Traumatic Stress Disorder Checklist ; AUDIT= Alcohol Use Disorders Identification…

## Sheet: eTable 2
eTable 2. Self-Reported Diagnoses Among Genotyped Participants
Self-reported diagnosis	N (%)	N Female		N Male
ADHD	45 (1.38%)	24		21
AN	75 (2.30%)	71		4
ANX	349 (10.65%)	280		69
ASD	41 (1.26%)	21		20
BIP	25 (0.76%)	20		5
MDD	844 (25.76%)	629		215
OCD	104 (3.17%)	80		24
PTSD	136 (4.15%)	116		20
Psychosis or psychotic illnesses	15 (0.46)	14		1
SCZ	0	0		0
N= Number of participants who self-reported a diagnosis. Percentages have been calculated as a proportion of the total number of participants responded to the question. ADHD= Attention-deficit/ hyperactivity disorder; AN= Anorexia nervosa; ANX= Anxiety disorder; ASD= Autism-spectrum disorder; BIP= Bipolar disorder; MDD= Major depressive disorder; OCD= Obsessive-compulsive disorder; PTSD= Post-tra…

## Sheet: eTable 3
eTable 3. Contributing GWAS Cohorts for the 11 Major Psychiatric Disorders
Trait	Cohort	Cases	Controls	Total sample size	SNP h2(SE)	Reference
Schizophrenia	PGC1	53386	77258	130644	0.4032	Trubetskoy V., et al. (2022). Mapping genomic loci implicates genes and synaptic biology in schizophrenia. Nature. 2022 Apr;604(7906):502-508.
Bipolar disorder	PGC2	41917	371549	413466	0.2856	Mullins N., et al. (2021). Genome-wide association study of more than 40,000 bipolar disorder cases provides new insights into the underlying biology. Nat Genet. 2021 Jun;53(6):817-829.
ADHD	iPSYCH	17019	21880		0.2076
	iPSYCH2	8876	15268
	deCODE	8281	137993			Demontis, D., et al. (2023). Genome-wide analyses of ADHD identify 27 risk loci, refine the genetic architecture and implicate several cognitive domains. Nat Genet. 2023 Feb;55(2):198-208.
	PGC	4515	11702
	Total	38691	186843	225534
MDD (excluding 23andme)	PGC	43204	95680		0.0711
	UKB	127552	233763			Howard, D. M., et al. (2019). Genome-wide meta-analysis of depression identifies 102 independent variants and highlights the importance of the prefrontal brain regions. Nat Neurosci 22, 343–352 (2019).
	Total	170756	329443	500199
Anxiety disorder	ANGST	3695	13615		0.2176
	UKB	25453	58113			Purves, K. L., et al. (2020). A major role for common genetic variation in anxiety disorders. Molecular psychiatry, 25(12), 3292–3303. https://doi.org/10.1038/s41380-019-0559-1.
	Total	29148	71728	100876
PTSD	iPSYCH	9831	19225		0.0421
	PGC	2424	7113			Nievergelt, C. M. et al. (2019). International meta-analysis of PTSD genome-wide association studies identifies sex- and ancestry-specific genetic risk loci. Nature communications, 10(1), 4558. https://doi.org/10.1038/s41467-019-12576-w.
	Total	12255	26338	159522
Problematic alcohol use	UKB	147267			0.018
	Netherlands Twin Register	9975
	ALSPAC	3582				Mallard. T. et al. (2022). Item-Level Genome-Wide Association Study of the Alcohol Use Disorders Identification Test in Three Population-Based Cohorts. Am J Psychiatry. 2022 Jan;179(1):58-70.
	Total	160824		160824
ASD	PGC8	18381	27969	46350	0.206	Grove, J. et al. (2019). Identification of common genetic risk variants for autism spectrum disorder. Nature Genetics, 51(3), 431-444
OCD	PGC9	2688	7037	9725	0.429	International Obsessive Compulsive Disorder Foundation Genetics Collaborative (IOCDF-GC) and OCD Collaborative Genetics Association Studies (OCGAS) et al., (2018). Revealing the complex genetic architecture of obsessive–compulsive disorder using meta-analysis. Molecular psychiatry, 23(5), 1181-1188.
Anorexia nervosa	PGC10	16992	55525	72517	0.287	Watson, H. J., et al. (2019). Genome-wide association study identifies eight risk loci and implicates metabo-psychiatric origins for anorexia nervosa. Nature Genetics, 1207-1214.
Tourette's syndrome	PGC11	4819	9488	14307	0.428	Yu, D., et al. (2019). Interrogating the genetic determinants of Tourette’s syndrome and other tic disorders through genome-wide association studies. American Journal of Psychiatry, 176(3), 217-227.
Note. Sample sizes reported are for the European ancestry only subsets of the summary statistics. We note that the total sample sizes listed are the raw totals and do not reflect effective sample sizes. ADHD = attention-deficit/hyperactivity disorder; MDD = major depressive disorder; PTSD = post-traumatic stress disorder; ASD = autism spectrum disorder; OCD = obsessive-compulsive disorder. PGC = …

## Sheet: eTable 4
eTable 4. Associations Between Polygenic Scores and Corresponding Quantitative Symptom Scores
Outcome	PGS	Coeff	lower_CI	upper_CI	Naive_SE	Naive_Z	Robust_SE	Robust_Z	Pval	Pval_FDR	R2
Attention-deficit symptoms	p	0.129628	0.0990029	0.160254	0.0148733	8.71553	0.0156256	8.29592	1.07747e-16	4.84863e-16	0.0168035
Attention-deficit symptoms	uncorrected ADHD	0.0674032	0.0390106	0.0957957	0.0148607	4.53566	0.0144862	4.65291	3.27288e-06	5.89118e-06	0.00454319
Attention-deficit symptoms	non-p ADHD	0.0215941	-0.00685449	0.0500426	0.0148136	1.45772	0.0145148	1.48772	0.136824	0.16792	0.000466304
Anxiety symptoms	p	0.142312	0.11172	0.172904	0.0146709	9.70032	0.0156083	9.1177	7.67382e-20	6.90644e-19	0.0202527
Anxiety symptoms	uncorrected ANX	0.0827674	0.0536412	0.111894	0.0145865	5.67423	0.0148605	5.56961	2.55314e-08	5.74458e-08	0.00685044
Anxiety symptoms	non-p ANX	0.0253986	-0.00307702	0.0538742	0.0146256	1.73659	0.0145286	1.74817	0.0804339	0.103415	0.000645088
Alcohol use	p	0.0216948	-0.00770689	0.0510964	0.0152383	1.4237	0.0150011	1.44621	0.148118	0.173878	0.000470663
Alcohol use	uncorrected ALCH	0.0957153	0.0660645	0.125366	0.0151164	6.33189	0.0151282	6.32693	2.50086e-10	6.13847e-10	0.00916142
Alcohol use	non-p ALCH	0.0946595	0.0653832	0.123936	0.0150945	6.27111	0.0149371	6.33719	2.33988e-10	6.13847e-10	0.00896042
Autistic traits	p	0.123583	0.0938395	0.153327	0.0149283	8.27845	0.0151756	8.14352	3.83942e-16	1.48092e-15	0.0152728
Autistic traits	uncorrected ASD	0.0436626	0.0140734	0.0732519	0.0149416	2.92221	0.0150968	2.89217	0.00382587	0.00645616	0.00190643
Autistic traits	non-p ASD	0.0143243	-0.0156976	0.0443461	0.014924	0.959813	0.0153176	0.935152	0.34971	0.377687	0.000205184
Mania/hypomania symptoms	p	0.127575	0.0983978	0.156752	0.0149688	8.52272	0.0148864	8.56987	1.03603e-17	5.59459e-17	0.0162753
Mania/hypomania symptoms	uncorrected BIP	0.0335789	0.00360974	0.0635481	0.0151486	2.21663	0.0152907	2.19604	0.0280892	0.0399162	0.00112754
Mania/hypomania symptoms	non-p BIP	-0.0357029	-0.064702	-0.00670382	0.0150611	-2.37055	0.0147957	-2.41305	0.0158194	0.025125	0.0012747
Depressive symptoms	p	0.135138	0.106148	0.164128	0.0144014	9.38363	0.0147911	9.13644	6.45405e-20	6.90644e-19	0.0182622
Depressive symptoms	uncorrected MDD	0.126584	0.0980913	0.155076	0.0144259	8.77472	0.0145371	8.70761	3.10339e-18	2.09479e-17	0.0160234
Depressive symptoms	non-p MDD	-0.00978359	-0.0377569	0.0181897	0.0144357	-0.677734	0.0142723	-0.685493	0.493033	0.511996	9.57186e-05
Post-traumatic stress disorder symptoms	p	0.14567	0.114939	0.176401	0.0149793	9.72477	0.0156793	9.2906	1.53428e-20	4.14254e-19	0.0212197
Post-traumatic stress disorder symptoms	uncorrected PTSD	0.103328	0.0743	0.132356	0.0150355	6.87229	0.0148106	6.97664	3.02319e-12	9.06957e-12	0.0106767
Post-traumatic stress disorder symptoms	non-p PTSD	0.0787932	0.0488861	0.1087	0.0150511	5.23503	0.015259	5.16371	2.42103e-07	4.66913e-07	0.00620837
Paranoia	p	0.109773	0.0791443	0.140401	0.0150667	7.28578	0.015627	7.02456	2.14739e-12	7.24743e-12	0.01205
Paranoia	uncorrected SCZ	0.0331036	0.00299743	0.0632097	0.0150858	2.19436	0.0153606	2.1551	0.0311538	0.0420577	0.00109585
Paranoia	non-p SCZ	-0.0200251	-0.0500793	0.0100291	0.0150119	-1.33395	0.015334	-1.30592	0.191578	0.215526	0.000401005
Hallucinations	p	0.0907098	0.0572251	0.124194	0.0151538	5.98594	0.0170843	5.30954	1.09903e-07	2.2826e-07	0.00822826
Hallucinations	uncorrected SCZ	0.0320629	0.00417121	0.0599547	0.0151383	2.118	0.0142307	2.25308	0.0242543	0.0363815	0.00102803
Hallucinations	non-p SCZ	-0.00765944	-0.0343633	0.0190444	0.0150933	-0.507474	0.0136247	-0.562174	0.573998	0.573998	5.8667e-05
ADHD: Attention-deficit/ hyperactivity disorder; ANX: Anxiety disorder; ASD: Autism-spectrum disorder; BIP: Bipolar disorder; MDD: Major depressive disorder; PTSD: Post-traumatic stress disorder; SCZ: Schizophrenia.
Covariates: the first 10 genetic principal components of ancestry, genotyping batch and chip.
PGS = polygenic score
Naïve_SE = Standard errors of coefficient estimates assuming no correlation in the sample. Robust S.E = Standard errors of coefficient estimates adjusted for correlation among observations within clusters (using robust sandwich estimator).
Pval_FDR = p value adjusted for multiple testing using Benjamini-Hochberg FDR correction

## Sheet: eTable 5
eTable 5. Associations Between Polygenic Scores and Corresponding Quantitative Symptom Scores, Excluding Participants With Any Self-Reported Diagnosis
Outcome	PGS	Coeff	lower_CI	upper_CI	Naive_SE	Naive_Z	Robust_SE	Robust_Z	Pval	Pval_FDR	R2
Attention-deficit symptoms	p	0.0861725	0.0500777	0.122267	0.0186109	4.63022	0.018416	4.67921	2.87978e-06	1.11077e-05	0.0074257
Attention-deficit symptoms	uncorrected ADHD	0.0534367	0.0175698	0.0893036	0.0184586	2.89494	0.0182998	2.92007	0.00349949	0.00726818	0.00285548
Attention-deficit symptoms	non-p ADHD	0.0238666	-0.0103914	0.0581247	0.018384	1.29823	0.0174789	1.36545	0.172111	0.244579	0.000569617
Anxiety symptoms	p	0.0707539	0.0329815	0.108526	0.0185135	3.82175	0.019272	3.67134	0.000241284	0.000542889	0.00500612
Anxiety symptoms	uncorrected ANX	0.0229816	-0.0129636	0.0589268	0.0181659	1.2651	0.0183397	1.2531	0.210168	0.270215	0.000528154
Anxiety symptoms	non-p ANX	-0.00894975	-0.0446895	0.02679	0.0179075	-0.499777	0.0182349	-0.490803	0.623566	0.701512	8.00981e-05
Alcohol use	p	0.0079193	-0.028474	0.0443126	0.0189716	0.41743	0.0185684	0.426494	0.669748	0.723328	6.27154e-05
Alcohol use	uncorrected ALCH	0.106814	0.0693735	0.144254	0.0183484	5.82144	0.0191026	5.59159	2.25006e-08	3.03758e-07	0.0114092
Alcohol use	non-p ALCH	0.110253	0.0733835	0.147124	0.0183611	6.00472	0.0188116	5.86094	4.60265e-09	1.24272e-07	0.0121558
Autistic traits	p	0.092539	0.0563091	0.128769	0.0185924	4.97726	0.018485	5.00618	5.55215e-07	4.99693e-06	0.00856346
Autistic traits	uncorrected ASD	0.0533749	0.0170706	0.0896793	0.0185525	2.87697	0.018523	2.88156	0.00395716	0.00763166	0.00284888
Autistic traits	non-p ASD	0.029116	-0.00748945	0.0657215	0.018393	1.58299	0.0186766	1.55896	0.119007	0.17851	0.000847742
Mania/hypomania symptoms	p	0.0881523	0.0525647	0.12374	0.0185734	4.74616	0.0181573	4.85493	1.20431e-06	8.12906e-06	0.00777083
Mania/hypomania symptoms	uncorrected BIP	0.0236287	-0.0127555	0.0600128	0.0186685	1.2657	0.0185637	1.27284	0.203073	0.270215	0.000558314
Mania/hypomania symptoms	non-p BIP	-0.0228913	-0.0596227	0.0138402	0.0185274	-1.23553	0.0187409	-1.22146	0.221911	0.272346	0.000524011
Depressive symptoms	p	0.0848167	0.0483406	0.121293	0.0180866	4.68947	0.0186106	4.55744	5.17821e-06	1.74765e-05	0.00719388
Depressive symptoms	uncorrected MDD	0.074829	0.0390705	0.110587	0.0180775	4.13935	0.0182445	4.10146	4.10546e-05	0.000110847	0.00559938
Depressive symptoms	non-p MDD	-0.00618174	-0.0405801	0.0282166	0.0176386	-0.350467	0.0175505	-0.352226	0.724669	0.752541	3.8214e-05
Post-traumatic stress disorder symptoms	p	0.0878345	0.0513933	0.124276	0.0188065	4.67043	0.0185928	4.72412	2.31113e-06	1.04001e-05	0.0077149
Post-traumatic stress disorder symptoms	uncorrected PTSD	0.085422	0.0503089	0.120535	0.0186838	4.57198	0.0179152	4.76814	1.85934e-06	1.00404e-05	0.00729692
Post-traumatic stress disorder symptoms	non-p PTSD	0.0839051	0.0474877	0.120322	0.018689	4.48955	0.0185806	4.51573	6.31003e-06	1.89301e-05	0.00704007
Paranoia	p	0.0681928	0.0320049	0.104381	0.0188427	3.61905	0.0184635	3.69338	0.000221297	0.000542889	0.00465026
Paranoia	uncorrected SCZ	0.0344238	-0.00168641	0.070534	0.018325	1.87851	0.0184239	1.86843	0.0617021	0.0979975	0.001185
Paranoia	non-p SCZ	-0.00225136	-0.0391822	0.0346794	0.0181453	-0.124074	0.0188426	-0.119482	0.904893	0.904893	5.06861e-06
Hallucinations	p	0.0511532	0.0111196	0.0911868	0.0187984	2.72115	0.0204257	2.50436	0.0122675	0.0220814	0.00261665
Hallucinations	uncorrected SCZ	0.0408075	0.000416923	0.0811982	0.0182622	2.23454	0.0206078	1.9802	0.0476816	0.0804627	0.00166526
Hallucinations	non-p SCZ	0.0218087	-0.0160656	0.0596829	0.0180863	1.20581	0.019324	1.12858	0.259074	0.304131	0.000475618
ADHD: Attention-deficit/ hyperactivity disorder; ANX: Anxiety disorder; ASD: Autism-spectrum disorder; BIP: Bipolar disorder; MDD: Major depressive disorder; PTSD: Post-traumatic stress disorder; SCZ: Schizophrenia.
Covariates: the first 10 genetic principal components of ancestry, genotyping batch and chip.
PGS = polygenic score
Naïve_SE = Standard errors of coefficient estimates assuming no correlation in the sample. Robust S.E = Standard errors of coefficient estimates adjusted for correlation among observations within clusters (using robust sandwich estimator).
Pval_FDR = p value adjusted for multiple testing using Benjamini-Hochberg FDR correction

## Sheet: eTable 6
eTable 6. Associations Between Polygenic Scores and Corresponding Self-Reported Diagnoses
Outcome (self-reported diagnosis)	PGS	Coeff	Naive_SE	Naive_Z	Robust_SE	Robust_Z	OR	lower_CI	upper_CI	Pval	Pval_FDR
ADHD	p	0.329375	0.115679	2.84732	0.117964	2.79217	1.3901	1.10315	1.7517	0.00523551	0.0117799
ADHD	uncorrected ADHD	0.288426	0.117881	2.44676	0.129433	2.22837	1.33433	1.03535	1.71964	0.0258556	0.0410648
ADHD	non-p ADHD	0.248877	0.11716	2.12424	0.125095	1.9895	1.28258	1.0037	1.63896	0.0466457	0.0699685
AN	p	0.165864	0.0997782	1.66233	0.102545	1.61747	1.18041	0.965485	1.44319	0.105777	0.129817
AN	uncorrected AN	0.300352	0.0989124	3.03655	0.103797	2.89366	1.35033	1.10176	1.65499	0.0038078	0.00934642
AN	non-p AN	0.246703	0.0991456	2.48829	0.110287	2.23692	1.2798	1.03101	1.58862	0.0252918	0.0410648
ANX	p	0.285898	0.0470781	6.07285	0.045424	6.29398	1.33096	1.21758	1.45489	3.09421e-10	2.78479e-09
ANX	uncorrected ANX	0.180986	0.0463988	3.90066	0.046449	3.89645	1.1984	1.09412	1.31262	9.76149e-05	0.000527121
ANX	non-p ANX	0.0646707	0.0463989	1.3938	0.045176	1.43153	1.06681	0.976409	1.16558	0.152278	0.178762
ASD	p	0.419754	0.12383	3.38976	0.11734	3.57726	1.52159	1.20897	1.91504	0.000347216	0.00117185
ASD	uncorrected ASD	0.328874	0.125134	2.62819	0.121997	2.69576	1.3894	1.09391	1.76471	0.00702279	0.0144712
ASD	non-p ASD	0.199348	0.124267	1.60419	0.118274	1.68547	1.22061	0.968052	1.53905	0.0918973	0.118154
BIP	p	0.530202	0.172448	3.07457	0.144592	3.66689	1.69927	1.27993	2.25602	0.000245515	0.000946988
BIP	uncorrected BIP	0.139737	0.172853	0.808412	0.138014	1.01248	1.14997	0.877419	1.50719	0.311308	0.350221
BIP	non-p BIP	-0.0634382	0.172635	-0.36747	0.144013	-0.440503	0.938532	0.707722	1.24462	0.659573	0.659573
MDD	p	0.344529	0.0342006	10.0738	0.034472	9.99444	1.41132	1.31912	1.50998	1.6119e-23	4.35214e-22
MDD	uncorrected MDD	0.326641	0.0339538	9.62017	0.0342425	9.53906	1.3863	1.29632	1.48254	1.44138e-21	1.94587e-20
MDD	non-p MDD	-0.026255	0.0328807	-0.798494	0.0325583	-0.806401	0.974087	0.913868	1.03827	0.420012	0.436166
OCD	p	0.369289	0.0877689	4.20752	0.0965727	3.82395	1.44671	1.19723	1.74817	0.000131331	0.000590989
OCD	uncorrected OCD	0.203608	0.0851547	2.39104	0.0835335	2.43744	1.22582	1.04069	1.44388	0.0147917	0.026625
OCD	non-p OCD	0.155037	0.0852314	1.81901	0.0830849	1.86601	1.1677	0.992221	1.37422	0.0620406	0.0837549
PTSD	p	0.220846	0.0722079	3.05847	0.0697227	3.16749	1.24713	1.08784	1.42975	0.0015376	0.00461279
PTSD	uncorrected PTSD	0.2991	0.0718006	4.1657	0.0756365	3.95444	1.34864	1.16282	1.56416	7.67149e-05	0.000517826
PTSD	non-p PTSD	0.214678	0.0726697	2.95416	0.0802947	2.67363	1.23946	1.05897	1.45071	0.00750361	0.0144712
Psychosis	p	0.713188	0.211904	3.36562	0.240936	2.96008	2.04049	1.27246	3.27207	0.00307562	0.00830417
Psychosis	uncorrected SCZ	0.446275	0.209132	2.13394	0.229719	1.9427	1.56248	0.996034	2.45107	0.0520521	0.0739688
Psychosis	non-p SCZ	0.195613	0.20675	0.946135	0.223566	0.874971	1.21606	0.784605	1.88476	0.381589	0.412117
ADHD: Attention-deficit/ hyperactivity disorder; AN: Anorexia Nervosa; ANX: Anxiety disorder; ASD: Autism-spectrum disorder; BIP: Bipolar disorder; MDD: Major depressive disorder; OCD: Obsessive-compulsive disorder; PTSD: Post-traumatic stress disorder; SCZ: Schizophrenia.
Covariates: the first 10 genetic principal components of ancestry, genotyping batch and chip.
PGS = polygenic score
Naïve_SE = Standard errors of coefficient estimates assuming no correlation in the sample. Robust S.E = Standard errors of coefficient estimates adjusted for correlation among observations within clusters (using robust sandwich estimator).

## Sheet: eTable 7
eTable 7. Cross-Trait Associations Between Polygenic Scores and Quantitative Symptom Scores Beyond Their Primary Phenotype
Outcome	PGS	Coeff	lower_CI	upper_CI	Naive_SE	Naive_Z	Robust_SE	Robust_Z	Pval	Pval_FDR	R2
Attention-deficit symptoms	uncorrected ASD	0.0608638	0.0318012	0.0899264	0.0148787	4.09066	0.0148281	4.10461	4.04992e-05	0.0002011	0.0037044
Attention-deficit symptoms	non-p ASD	0.0346737	0.00590938	0.0634379	0.0148695	2.33186	0.0146759	2.36262	0.0181461	0.0450525	0.00120226
Attention-deficit symptoms	uncorrected ANX	0.0695551	0.0398299	0.0992804	0.0148526	4.68303	0.0151662	4.58619	4.51403e-06	3.09533e-05	0.00483792
Attention-deficit symptoms	non-p ANX	0.00560943	-0.0238692	0.0350881	0.0148101	0.378757	0.0150404	0.372957	0.70918	0.773651	3.14657e-05
Attention-deficit symptoms	uncorrected ALCH	0.0459488	0.0162409	0.0756566	0.0149646	3.0705	0.0151574	3.03145	0.00243382	0.0074568	0.00211129
Attention-deficit symptoms	non-p ALCH	0.0125026	-0.0174845	0.0424896	0.0149619	0.835628	0.0152998	0.817173	0.41383	0.541742	0.000156314
Attention-deficit symptoms	uncorrected AN	0.0150057	-0.0149834	0.0449948	0.014897	1.0073	0.0153009	0.980709	0.326736	0.465296	0.00022517
Attention-deficit symptoms	non-p AN	-0.00723946	-0.0366629	0.022184	0.0148991	-0.485898	0.0150123	-0.482237	0.629638	0.735269	5.24097e-05
Attention-deficit symptoms	uncorrected BIP	0.0561707	0.0250395	0.0873019	0.0150478	3.73281	0.0158836	3.5364	0.000405616	0.00153707	0.00315514
Attention-deficit symptoms	non-p BIP	-0.00703218	-0.0374918	0.0234274	0.0149887	-0.469167	0.0155409	-0.452495	0.650912	0.743817	4.94516e-05
Attention-deficit symptoms	uncorrected MDD	0.107142	0.0765158	0.137768	0.0149354	7.17371	0.0156259	6.85669	7.0473e-12	1.26851e-10	0.0114794
Attention-deficit symptoms	non-p MDD	-0.0344452	-0.0646126	-0.00427784	0.0149161	-2.30926	0.0153918	-2.23789	0.025228	0.0595546	0.00118647
Attention-deficit symptoms	uncorrected SCZ	0.0730048	0.0432259	0.102784	0.0149008	4.89941	0.0151936	4.80496	1.54783e-06	1.11444e-05	0.00532971
Attention-deficit symptoms	non-p SCZ	0.0123009	-0.0176956	0.0422973	0.014877	0.826836	0.0153046	0.803737	0.421549	0.546874	0.000151312
Attention-deficit symptoms	uncorrected PTSD	0.0766056	0.0480879	0.105123	0.0149915	5.10993	0.0145501	5.26494	1.40233e-07	1.18786e-06	0.00586842
Attention-deficit symptoms	non-p PTSD	0.0603891	0.0312966	0.0894817	0.0149462	4.04044	0.0148434	4.06842	4.73339e-05	0.000227203	0.00364685
Anxiety symptoms	uncorrected ADHD	0.0855401	0.0569033	0.114177	0.0146703	5.83084	0.0146109	5.85454	4.78345e-09	5.74014e-08	0.00731711
Anxiety symptoms	non-p ADHD	0.0389797	0.0103947	0.0675647	0.0146511	2.66052	0.0145845	2.67269	0.00752468	0.0195057	0.00151941
Anxiety symptoms	uncorrected ASD	0.0412107	0.0116752	0.0707462	0.0147328	2.79721	0.0150694	2.73473	0.00624321	0.0166486	0.00169832
Anxiety symptoms	non-p ASD	0.0172818	-0.0120395	0.046603	0.0147455	1.172	0.0149601	1.15519	0.248012	0.392459	0.00029866
Anxiety symptoms	uncorrected ALCH	0.0172443	-0.0128365	0.0473251	0.0147006	1.17303	0.0153476	1.12358	0.261192	0.406795	0.000297365
Anxiety symptoms	non-p ALCH	-0.0125718	-0.0425521	0.0174085	0.0147267	-0.853678	0.0152964	-0.821884	0.411143	0.541742	0.000158051
Anxiety symptoms	uncorrected AN	0.0248854	-0.00450145	0.0542722	0.0147645	1.68548	0.0149936	1.65974	0.0969672	0.179016	0.000619282
Anxiety symptoms	non-p AN	0.00134487	-0.0279328	0.0306225	0.0147516	0.0911674	0.0149379	0.0900309	0.928263	0.95704	1.80867e-06
Anxiety symptoms	uncorrected BIP	0.0454507	0.0156935	0.0752078	0.0148201	3.06683	0.0151825	2.99362	0.00275688	0.00810187	0.00206576
Anxiety symptoms	non-p BIP	-0.0263247	-0.0550305	0.00238107	0.0147763	-1.78155	0.0146461	-1.79739	0.0722737	0.144547	0.000692991
Anxiety symptoms	uncorrected MDD	0.126405	0.096729	0.15608	0.0146965	8.60102	0.0151409	8.34856	6.91005e-17	4.97524e-15	0.0159781
Anxiety symptoms	non-p MDD	-0.0122775	-0.0404093	0.0158544	0.0147045	-0.834946	0.0143533	-0.855377	0.392342	0.541742	0.000150736
Anxiety symptoms	uncorrected SCZ	0.0483181	0.019023	0.0776132	0.0147584	3.27394	0.0149468	3.23268	0.00122634	0.00401349	0.00233464
Anxiety symptoms	non-p SCZ	-0.0121291	-0.0408452	0.016587	0.0146991	-0.825158	0.0146513	-0.827846	0.407757	0.541742	0.000147114
Anxiety symptoms	uncorrected PTSD	0.0880267	0.0597086	0.116345	0.0147524	5.96694	0.0144483	6.09253	1.11137e-09	1.60038e-08	0.00774871
Anxiety symptoms	non-p PTSD	0.063992	0.0344095	0.0935746	0.014757	4.33638	0.0150934	4.23973	2.23789e-05	0.000128902	0.00409498
Alcohol use	uncorrected ADHD	-0.000885978	-0.0295343	0.0277623	0.0151532	-0.0584681	0.0146167	-0.0606139	0.951667	0.96507	7.84957e-07
Alcohol use	non-p ADHD	-0.0154191	-0.0437684	0.0129301	0.0150579	-1.02399	0.0144642	-1.06602	0.286413	0.42962	0.00023775
Alcohol use	uncorrected ASD	-0.0195652	-0.0506993	0.011569	0.015171	-1.28965	0.0158851	-1.23167	0.218071	0.352835	0.000382797
Alcohol use	non-p ASD	-0.0251722	-0.0569479	0.00660355	0.0151645	-1.65994	0.0162124	-1.55265	0.120507	0.211622	0.000633638
Alcohol use	uncorrected ANX	0.00640283	-0.0225646	0.0353702	0.015157	0.422435	0.0147796	0.433222	0.664853	0.744994	4.09963e-05
Alcohol use	non-p ANX	-0.00541572	-0.0356506	0.0248191	0.0150018	-0.361006	0.0154262	-0.351072	0.725534	0.779678	2.933e-05
Alcohol use	uncorrected AN	0.01615	-0.0137557	0.0460557	0.0151026	1.06935	0.0152583	1.05844	0.289854	0.430299	0.000260823
Alcohol use	non-p AN	0.0117577	-0.0183155	0.0418308	0.0151493	0.776122	0.0153437	0.766286	0.443506	0.566204	0.000138243
Alcohol use	uncorrected BIP	0.0176792	-0.014392	0.0497504	0.0153578	1.15116	0.0163632	1.08043	0.279952	0.424349	0.000312554
Alcohol use	non-p BIP	0.0111918	-0.0204736	0.0428571	0.0152785	0.732519	0.0161561	0.692726	0.488481	0.606391	0.000125255
Alcohol use	uncorrected MDD	0.00601692	-0.0247458	0.0367796	0.0153128	0.392933	0.0156955	0.383353	0.701458	0.771069	3.62034e-05
Alcohol use	non-p MDD	-0.0256773	-0.057155	0.00580047	0.015166	-1.69308	0.0160604	-1.5988	0.109866	0.195317	0.000659322
Alcohol use	uncorrected SCZ	0.0278062	-0.00299774	0.0586102	0.0151854	1.83111	0.0157166	1.76923	0.0768561	0.151607	0.000773186
Alcohol use	non-p SCZ	0.0245716	-0.00536928	0.0545126	0.0150936	1.62795	0.0152763	1.60849	0.107729	0.193912	0.000603766
Alcohol use	uncorrected PTSD	-0.00371467	-0.0322057	0.0247763	0.0153188	-0.242492	0.0145365	-0.255541	0.798305	0.851525	1.37988e-05
Alcohol use	non-p PTSD	-0.00221648	-0.0317697	0.0273368	0.015269	-0.145162	0.0150785	-0.146996	0.883135	0.928488	4.91278e-06
Autistic traits	uncorrected ADHD	0.0760696	0.047339	0.1048	0.0148956	5.10686	0.0146587	5.18937	2.11011e-07	1.68809e-06	0.00578658
Autistic traits	non-p ADHD	0.0285376	-0.000153299	0.0572284	0.0148541	1.92119	0.0146385	1.94949	0.0512367	0.115283	0.000814392
Autistic traits	uncorrected ANX	0.0660927	0.0361257	0.0960597	0.0149015	4.43532	0.0152896	4.32273	1.54107e-05	9.24645e-05	0.00436824
Autistic traits	non-p ANX	0.0152922	-0.0140121	0.0445964	0.0148461	1.03005	0.0149514	1.02279	0.306407	0.45023	0.000233851
Autistic traits	uncorrected ALCH	0.0199867	-0.00899187	0.0489652	0.0149866	1.33364	0.0147852	1.3518	0.17644	0.302468	0.000399467
Autistic traits	non-p ALCH	-0.0114973	-0.0409567	0.017962	0.0149851	-0.767253	0.0150305	-0.764931	0.444312	0.566204	0.000132189
Autistic traits	uncorrected AN	-0.00697482	-0.0360579	0.0221082	0.0149365	-0.466965	0.0148386	-0.470047	0.638322	0.735347	4.86481e-05
Autistic traits	non-p AN	-0.0258946	-0.0551233	0.00333404	0.0149386	-1.7334	0.0149129	-1.7364	0.0824939	0.160529	0.000670531
Autistic traits	uncorrected BIP	0.0204461	-0.00973059	0.0506227	0.0151197	1.35228	0.0153965	1.32797	0.184189	0.312039	0.000418042
Autistic traits	non-p BIP	-0.0404694	-0.0701769	-0.0107619	0.0150161	-2.69507	0.0151572	-2.66998	0.00758554	0.0195057	0.00163777
Autistic traits	uncorrected MDD	0.126055	0.0957642	0.156345	0.0149441	8.43507	0.0154545	8.15648	3.44931e-16	1.53185e-14	0.0158897
Autistic traits	non-p MDD	0.00650381	-0.0221137	0.0351213	0.0149629	0.434663	0.014601	0.445435	0.656005	0.743817	4.22995e-05
Autistic traits	uncorrected SCZ	0.0304453	0.000818822	0.0600717	0.014984	2.03185	0.0151158	2.01413	0.0439955	0.100561	0.000926915
Autistic traits	non-p SCZ	-0.0276199	-0.0570846	0.00184477	0.0149014	-1.85351	0.0150333	-1.83725	0.0661728	0.136127	0.000762859
Autistic traits	uncorrected PTSD	0.0547217	0.0254692	0.0839741	0.0150504	3.63589	0.014925	3.66645	0.000245945	0.000983778	0.00299446
Autistic traits	non-p PTSD	0.0509709	0.0218593	0.0800825	0.0150113	3.39551	0.0148531	3.43166	0.000599898	0.00210696	0.00259804
Mania/hypomania symptoms	uncorrected ADHD	0.119568	0.0907464	0.148389	0.0148587	8.04698	0.014705	8.13107	4.25514e-16	1.53185e-14	0.0142964
Mania/hypomania symptoms	non-p ADHD	0.0811171	0.0520578	0.110176	0.0148336	5.46845	0.0148264	5.47111	4.47221e-08	4.02499e-07	0.00657998
Mania/hypomania symptoms	uncorrected ASD	0.0439117	0.0151942	0.0726292	0.014986	2.93019	0.0146521	2.99697	0.00272681	0.00810187	0.00192824
Mania/hypomania symptoms	non-p ASD	0.0121784	-0.0165331	0.04089	0.0149727	0.813374	0.014649	0.831349	0.405776	0.541742	0.000148314
Mania/hypomania symptoms	uncorrected ANX	0.0648793	0.0358728	0.0938858	0.0149454	4.34108	0.0147995	4.38388	1.16585e-05	7.29925e-05	0.00420932
Mania/hypomania symptoms	non-p ANX	-0.00130234	-0.0308154	0.0282107	0.0148868	-0.0874828	0.0150579	-0.0864887	0.931078	0.95704	1.69609e-06
Mania/hypomania symptoms	uncorrected ALCH	0.0212957	-0.00771801	0.0503093	0.0150048	1.41925	0.0148032	1.43859	0.150267	0.260704	0.000453505
Mania/hypomania symptoms	non-p ALCH	-0.0110643	-0.0403789	0.0182502	0.0150001	-0.737618	0.0149567	-0.739759	0.459446	0.575307	0.00012242
Mania/hypomania symptoms	uncorrected AN	0.00659089	-0.0234695	0.0366513	0.0149749	0.440129	0.0153372	0.429732	0.667391	0.744994	4.34398e-05
Mania/hypomania symptoms	non-p AN	-0.00854357	-0.0384176	0.0213304	0.0149736	-0.570574	0.0152421	-0.560524	0.575122	0.695946	7.29926e-05
Mania/hypomania symptoms	uncorrected MDD	0.112007	0.083018	0.140996	0.0150288	7.45283	0.0147907	7.57283	3.65177e-14	1.05171e-12	0.0125456
Mania/hypomania symptoms	non-p MDD	-0.00957588	-0.0386549	0.0195031	0.0149962	-0.638556	0.0148365	-0.645428	0.51865	0.638339	9.16975e-05
Mania/hypomania symptoms	uncorrected SCZ	0.0495954	0.0196517	0.0795392	0.0149985	3.3067	0.0152777	3.24626	0.00116932	0.00391587	0.00245971
Mania/hypomania symptoms	non-p SCZ	-0.0081466	-0.0379845	0.0216913	0.0149401	-0.545286	0.0152237	-0.535126	0.592563	0.711075	6.6367e-05
Mania/hypomania symptoms	uncorrected PTSD	0.0617386	0.0328142	0.0906629	0.0150758	4.0952	0.0147576	4.18351	2.87044e-05	0.00015309	0.00381165
Mania/hypomania symptoms	non-p PTSD	0.0345688	0.0052224	0.0639153	0.0150574	2.29581	0.014973	2.30875	0.0209573	0.0505896	0.00119501
Depressive symptoms	uncorrected ADHD	0.0976189	0.0688412	0.126397	0.0143922	6.78278	0.0146827	6.64855	2.96002e-11	4.73604e-10	0.00952944
Depressive symptoms	non-p ADHD	0.0572193	0.0282648	0.0861737	0.0143924	3.97567	0.0147729	3.87325	0.000107395	0.000483276	0.00327405
Depressive symptoms	uncorrected ASD	0.053681	0.025157	0.0822049	0.0144558	3.71346	0.0145533	3.68858	0.000225513	0.000927826	0.00288165
Depressive symptoms	non-p ASD	0.0278432	-0.00045831	0.0561448	0.0144795	1.92294	0.0144398	1.92822	0.0538272	0.116167	0.000775246
Depressive symptoms	uncorrected ANX	0.0803639	0.051956	0.108772	0.0143421	5.60336	0.0144941	5.5446	2.94634e-08	2.82848e-07	0.00645836
Depressive symptoms	non-p ANX	0.0234638	-0.004909	0.0518367	0.014441	1.6248	0.0144762	1.62086	0.105049	0.191481	0.000550552
Depressive symptoms	uncorrected ALCH	0.0381908	0.00927982	0.0671017	0.0144477	2.64338	0.0147508	2.58907	0.00962351	0.024312	0.00145854
Depressive symptoms	non-p ALCH	0.00707838	-0.0217075	0.0358642	0.0144567	0.489625	0.0146869	0.481951	0.629841	0.735269	5.01035e-05
Depressive symptoms	uncorrected AN	0.0282441	-0.000491534	0.0569797	0.0144818	1.95032	0.0146613	1.92644	0.0540497	0.116167	0.000797728
Depressive symptoms	non-p AN	0.0069632	-0.0216301	0.0355565	0.0144723	0.48114	0.0145887	0.477301	0.633148	0.735269	4.84861e-05
Depressive symptoms	uncorrected BIP	0.032259	0.00331344	0.0612045	0.0145095	2.2233	0.0147684	2.18432	0.0289384	0.0672119	0.00104064
Depressive symptoms	non-p BIP	-0.0333181	-0.0616295	-0.00500663	0.0144616	-2.3039	0.0144449	-2.30657	0.021079	0.0505896	0.00111009
Depressive symptoms	uncorrected SCZ	0.0399908	0.011502	0.0684797	0.0144981	2.75836	0.0145354	2.75127	0.00593644	0.0161292	0.00159926
Depressive symptoms	non-p SCZ	-0.0241416	-0.0525624	0.00427917	0.0144523	-1.67043	0.0145007	-1.66486	0.0959403	0.179016	0.000582817
Depressive symptoms	uncorrected PTSD	0.0807213	0.0530064	0.108436	0.0144475	5.58723	0.0141405	5.70851	1.13971e-08	1.17228e-07	0.00651592
Depressive symptoms	non-p PTSD	0.0538495	0.0252668	0.0824322	0.0144649	3.72278	0.0145833	3.69255	0.000222017	0.000927826	0.00289977
Post-traumatic stress symptoms	uncorrected ADHD	0.105276	0.0752779	0.135275	0.0149452	7.04417	0.0153056	6.8783	6.0572e-12	1.24605e-10	0.0110831
Post-traumatic stress symptoms	non-p ADHD	0.0478959	0.0176141	0.0781776	0.0149419	3.20546	0.0154502	3.10003	0.00193504	0.00605752	0.00229402
Post-traumatic stress symptoms	uncorrected ASD	0.0529855	0.0232578	0.0827132	0.0149738	3.53855	0.0151675	3.49336	0.000476974	0.00171711	0.00280747
Post-traumatic stress symptoms	non-p ASD	0.0273358	-0.00222853	0.0569001	0.0149651	1.82664	0.0150841	1.81222	0.0699516	0.141874	0.000747245
Post-traumatic stress symptoms	uncorrected ANX	0.0768751	0.0468273	0.106923	0.0149448	5.14394	0.0153308	5.01443	5.31921e-07	4.0314e-06	0.00590978
Post-traumatic stress symptoms	non-p ANX	0.0168052	-0.0126038	0.0462142	0.0149265	1.12586	0.0150049	1.11998	0.262722	0.406795	0.000282413
Post-traumatic stress symptoms	uncorrected ALCH	0.0128576	-0.0177992	0.0435144	0.0150259	0.855693	0.0156415	0.822016	0.411068	0.541742	0.000165317
Post-traumatic stress symptoms	non-p ALCH	-0.0202102	-0.0508107	0.0103903	0.0150207	-1.34549	0.0156128	-1.29447	0.195504	0.323593	0.000408453
Post-traumatic stress symptoms	uncorrected AN	0.0167502	-0.013419	0.0469194	0.0150268	1.11469	0.0153927	1.08819	0.276512	0.423593	0.000280569
Post-traumatic stress symptoms	non-p AN	-0.00226452	-0.0325152	0.0279862	0.0150302	-0.150665	0.0154343	-0.14672	0.883353	0.928488	5.12804e-06
Post-traumatic stress symptoms	uncorrected BIP	0.0528981	0.0223729	0.0834233	0.0151912	3.48216	0.0155743	3.39649	0.000682563	0.00234021	0.00279821
Post-traumatic stress symptoms	non-p BIP	-0.0149481	-0.0444448	0.0145486	0.0151198	-0.988646	0.0150496	-0.993255	0.320586	0.461643	0.000223445
Post-traumatic stress symptoms	uncorrected MDD	0.136146	0.105951	0.16634	0.014995	9.07938	0.0154057	8.83733	9.80362e-19	1.41172e-16	0.0185356
Post-traumatic stress symptoms	non-p MDD	-0.00830829	-0.0366889	0.0200723	0.0150194	-0.553169	0.0144801	-0.573771	0.566123	0.690862	6.90277e-05
Post-traumatic stress symptoms	uncorrected SCZ	0.0453122	0.0152511	0.0753732	0.0150479	3.01119	0.0153375	2.95433	0.00313347	0.00902441	0.00205319
Post-traumatic stress symptoms	non-p SCZ	-0.0260541	-0.0558342	0.00372607	0.014984	-1.73879	0.0151942	-1.71473	0.0863939	0.165876	0.000678815
Paranoia symptoms	uncorrected ADHD	0.090213	0.0607584	0.119668	0.0149691	6.02662	0.0150282	6.00293	1.93783e-09	2.53679e-08	0.00813839
Paranoia symptoms	non-p ADHD	0.0479169	0.0185323	0.0773015	0.0149352	3.20832	0.0149924	3.19607	0.00139312	0.00445798	0.00229603
Paranoia symptoms	uncorrected ASD	0.0525043	0.0231199	0.0818887	0.0150592	3.48651	0.0149923	3.50208	0.000461647	0.00170454	0.0027567
Paranoia symptoms	non-p ASD	0.0291082	-0.000409435	0.0586258	0.0150361	1.93589	0.0150603	1.93278	0.0532636	0.116167	0.000847287
Paranoia symptoms	uncorrected ANX	0.0594929	0.0291129	0.0898729	0.0150254	3.95948	0.0155003	3.83818	0.00012395	0.000540872	0.00353941
Paranoia symptoms	non-p ANX	0.0121173	-0.0169457	0.0411802	0.0149371	0.81122	0.0148283	0.817171	0.413831	0.541742	0.000146828
Paranoia symptoms	uncorrected ALCH	0.0118782	-0.0195015	0.0432578	0.0150868	0.787324	0.0160103	0.741908	0.458143	0.575307	0.000141091
Paranoia symptoms	non-p ALCH	-0.0156518	-0.0471169	0.0158133	0.0150877	-1.03739	0.0160539	-0.974951	0.329584	0.465296	0.000244979
Paranoia symptoms	uncorrected AN	0.00120351	-0.0286881	0.0310951	0.0150408	0.0800161	0.0152511	0.0789128	0.937102	0.95704	1.44843e-06
Paranoia symptoms	non-p AN	-0.0177031	-0.0471889	0.0117828	0.0150347	-1.17748	0.0150441	-1.17675	0.239296	0.382874	0.000313399
Paranoia symptoms	uncorrected BIP	0.0263074	-0.00396648	0.0565814	0.0152141	1.72914	0.0154462	1.70317	0.0885363	0.167753	0.000692082
Paranoia symptoms	non-p BIP	-0.0290685	-0.0592084	0.0010715	0.0151247	-1.92192	0.0153778	-1.89029	0.0587197	0.124348	0.000844975
Paranoia symptoms	uncorrected MDD	0.107718	0.0774154	0.138021	0.0151017	7.13289	0.015461	6.96709	3.23554e-12	7.76531e-11	0.0116033
Paranoia symptoms	non-p MDD	-3.65838e-05	-0.027708	0.0276348	0.0150682	-0.00242788	0.0141183	-0.00259123	0.997932	0.997932	1.33837e-09
Paranoia symptoms	uncorrected PTSD	0.0614613	0.0323148	0.0906078	0.0151441	4.05842	0.014871	4.13298	3.58097e-05	0.000184164	0.00377749
Paranoia symptoms	non-p PTSD	0.0444609	0.0130164	0.0759053	0.0151172	2.94108	0.0160434	2.77129	0.00558342	0.015765	0.00197677
Hallucination symptoms	uncorrected ADHD	0.0737665	0.0414847	0.106048	0.0150643	4.89678	0.0164706	4.47867	7.51086e-06	4.9162e-05	0.0054415
Hallucination symptoms	non-p ADHD	0.042188	0.0121571	0.072219	0.0150249	2.80787	0.0153222	2.7534	0.00589806	0.0161292	0.00177983
Hallucination symptoms	uncorrected ASD	0.0177679	-0.0104055	0.0459413	0.0151507	1.17274	0.0143744	1.23607	0.216431	0.352835	0.000315697
Hallucination symptoms	non-p ASD	0.00556032	-0.0223663	0.0334869	0.0151115	0.367952	0.0142485	0.390238	0.696361	0.771069	3.09171e-05
Hallucination symptoms	uncorrected ANX	0.0526185	0.0235503	0.0816867	0.0151158	3.48102	0.014831	3.54787	0.000388356	0.00151144	0.0027687
Hallucination symptoms	non-p ANX	-0.00152119	-0.0316906	0.0286482	0.0150075	-0.101362	0.0153928	-0.0988244	0.921278	0.95704	2.31401e-06
Hallucination symptoms	uncorrected ALCH	0.0131028	-0.0146209	0.0408264	0.0151744	0.863476	0.014145	0.926318	0.354281	0.495305	0.000171682
Hallucination symptoms	non-p ALCH	-0.0054063	-0.0349586	0.024146	0.01517	-0.356381	0.015078	-0.358556	0.719928	0.77947	2.92281e-05
Hallucination symptoms	uncorrected AN	0.0151439	-0.0142733	0.0445612	0.0150943	1.00329	0.0150091	1.00899	0.312982	0.455246	0.000229339
Hallucination symptoms	non-p AN	-0.00046976	-0.0297657	0.0288262	0.0150962	-0.0311176	0.0149472	-0.0314279	0.974928	0.981746	2.20674e-07
Hallucination symptoms	uncorrected BIP	0.0205071	-0.0105395	0.0515538	0.0152728	1.34272	0.0158404	1.29461	0.195456	0.323593	0.000420543
Hallucination symptoms	non-p BIP	-0.0299171	-0.0614874	0.00165322	0.0151804	-1.97077	0.0161076	-1.85733	0.0632645	0.13203	0.000895032
Hallucination symptoms	uncorrected MDD	0.0905893	0.0596684	0.12151	0.0151747	5.96977	0.0157762	5.74214	9.34893e-09	1.03557e-07	0.00820642
Hallucination symptoms	non-p MDD	0.00671629	-0.0202148	0.0336473	0.0151368	0.443705	0.0137406	0.488792	0.624989	0.735269	4.51085e-05
Hallucination symptoms	uncorrected PTSD	0.0657708	0.0351188	0.0964229	0.0151982	4.32755	0.0156391	4.20554	2.6046e-05	0.000144255	0.0043258
Hallucination symptoms	non-p PTSD	0.064046	0.0319993	0.0960928	0.0151438	4.22919	0.0163507	3.91702	8.96498e-05	0.000416438	0.0041019
ADHD: Attention-deficit/ hyperactivity disorder; AN: Anorexia Nervosa; ANX: Anxiety disorder; ASD: Autism-spectrum disorder; BIP: Bipolar disorder; MDD: Major depressive disorder; OCD: Obsessive-compulsive disorder; PTSD: Post-traumatic stress disorder; SCZ: Schizophrenia.
Covariates: the first 10 genetic principal components of ancestry, genotyping batch and chip.
PGS = polygenic score
Naïve_SE = Standard errors of coefficient estimates assuming no correlation in the sample. Robust S.E = Standard errors of coefficient estimates adjusted for correlation among observations within clusters (using robust sandwich estimator).
Pval_FDR = p value adjusted for multiple testing using Benjamini-Hochberg FDR correction

## Sheet: eTable 8
eTable 8. Cross-Trait Associations Between Polygenic Scores and Quantitative Symptom Scores Beyond Their Primary Phenotype, Excluding Participants With Any Self-Reported Diagnosis
Outcome	PGS	Coeff	lower_CI	upper_CI	Naive_SE	Naive_Z	Robust_SE	Robust_Z	Pval	Pval_FDR	R2
Attention-deficit symptoms	uncorrected ASD	0.0646135	0.0280754	0.101152	0.0185456	3.48403	0.0186423	3.46597	0.000528321	0.00845313	0.00417491
Attention-deficit symptoms	non-p ASD	0.0519713	0.0154089	0.0885337	0.0183853	2.82678	0.0186546	2.78597	0.0053367	0.0307394	0.00270102
Attention-deficit symptoms	uncorrected ANX	0.0276285	-0.00806975	0.0633268	0.0184527	1.49726	0.0182138	1.51691	0.129291	0.30521	0.000763336
Attention-deficit symptoms	non-p ANX	-0.024744	-0.0603252	0.0108372	0.0180533	-1.3706	0.018154	-1.363	0.172881	0.359906	0.000612265
Attention-deficit symptoms	uncorrected ALCH	0.060555	0.025144	0.0959659	0.0181511	3.33615	0.0180671	3.35166	0.000803283	0.00920812	0.0036669
Attention-deficit symptoms	non-p ALCH	0.0357513	0.000213155	0.0712895	0.0182228	1.9619	0.018132	1.97172	0.0486416	0.14569	0.00127816
Attention-deficit symptoms	uncorrected AN	0.0193636	-0.0175071	0.0562342	0.0183239	1.05674	0.0188119	1.02933	0.303327	0.505666	0.000374948
Attention-deficit symptoms	non-p AN	0.00296136	-0.0336796	0.0396023	0.0182378	0.162375	0.0186947	0.158406	0.874137	0.931392	8.76966e-06
Attention-deficit symptoms	uncorrected BIP	0.0576349	0.0204805	0.0947892	0.0186658	3.08772	0.0189566	3.04035	0.00236302	0.0212672	0.00332178
Attention-deficit symptoms	non-p BIP	0.0171705	-0.0204036	0.0547446	0.018544	0.925934	0.0191708	0.895659	0.370435	0.555652	0.000294826
Attention-deficit symptoms	uncorrected MDD	0.0391323	0.00209571	0.0761689	0.018664	2.09667	0.0188966	2.07087	0.0383711	0.122787	0.00153134
Attention-deficit symptoms	non-p MDD	-0.0697822	-0.106336	-0.0332282	0.0181137	-3.85246	0.0186504	-3.7416	0.000182852	0.00438845	0.00486956
Attention-deficit symptoms	uncorrected SCZ	0.0761355	0.0406051	0.111666	0.0180735	4.21254	0.0181281	4.19987	2.67071e-05	0.00192291	0.00579661
Attention-deficit symptoms	non-p SCZ	0.0331434	-0.00306957	0.0693563	0.0179435	1.8471	0.0184763	1.79383	0.0728405	0.188246	0.00109848
Attention-deficit symptoms	uncorrected PTSD	0.0554561	0.0193788	0.0915333	0.0185573	2.98837	0.0184071	3.01276	0.00258888	0.0219293	0.00307538
Attention-deficit symptoms	non-p PTSD	0.0391704	0.00227949	0.0760614	0.0185638	2.11004	0.0188223	2.08107	0.0374275	0.12249	0.00153432
Anxiety symptoms	uncorrected ADHD	0.0433174	0.00677705	0.0798577	0.0183356	2.36248	0.0186434	2.32347	0.0201537	0.078436	0.0018764
Anxiety symptoms	non-p ADHD	0.0250453	-0.011143	0.0612336	0.0182484	1.37247	0.0184638	1.35646	0.174954	0.359906	0.000627267
Anxiety symptoms	uncorrected ASD	0.0242228	-0.0123366	0.0607822	0.0183727	1.31841	0.0186531	1.29859	0.194084	0.382851	0.000586742
Anxiety symptoms	non-p ASD	0.0150158	-0.021752	0.0517837	0.018286	0.821164	0.0187594	0.800442	0.423455	0.597819	0.000225475
Anxiety symptoms	uncorrected ALCH	0.0211406	-0.015665	0.0579462	0.0178531	1.18414	0.0187787	1.12577	0.260261	0.459964	0.000446924
Anxiety symptoms	non-p ALCH	0.00427833	-0.0318491	0.0404058	0.0179263	0.238662	0.0184327	0.232105	0.816456	0.891244	1.83041e-05
Anxiety symptoms	uncorrected AN	0.0171995	-0.0183528	0.0527517	0.018205	0.944769	0.0181392	0.948193	0.343031	0.536919	0.000295822
Anxiety symptoms	non-p AN	0.00423611	-0.0316377	0.0401099	0.0181149	0.233847	0.0183033	0.231439	0.816973	0.891244	1.79446e-05
Anxiety symptoms	uncorrected BIP	0.0167215	-0.0204572	0.0539003	0.0184475	0.90644	0.0189691	0.881515	0.378039	0.559004	0.00027961
Anxiety symptoms	non-p BIP	-0.0259364	-0.0627713	0.0108986	0.0182964	-1.41757	0.0187937	-1.38006	0.167569	0.359906	0.000672695
Anxiety symptoms	uncorrected MDD	0.0522622	0.0144617	0.0900627	0.0184897	2.82656	0.0192863	2.70981	0.00673223	0.033429	0.00273134
Anxiety symptoms	non-p MDD	-0.0146738	-0.048973	0.0196254	0.0179661	-0.816749	0.0174999	-0.838505	0.401747	0.578441	0.00021532
Anxiety symptoms	uncorrected SCZ	0.050834	0.014272	0.087396	0.0179789	2.82742	0.0186544	2.72504	0.00642941	0.0332341	0.00258409
Anxiety symptoms	non-p SCZ	0.0202867	-0.0151557	0.0557292	0.0178238	1.13818	0.0180832	1.12185	0.261924	0.459964	0.000411552
Anxiety symptoms	uncorrected PTSD	0.0704859	0.035047	0.105925	0.0183628	3.83851	0.0180814	3.89825	9.68894e-05	0.00348802	0.00496826
Anxiety symptoms	non-p PTSD	0.0628912	0.0260095	0.0997729	0.0183384	3.42948	0.0188175	3.34216	0.000831289	0.00920812	0.0039553
Alcohol use	uncorrected ADHD	-0.0153863	-0.0516555	0.020883	0.0187897	-0.818868	0.0185051	-0.831463	0.405712	0.578441	0.000236737
Alcohol use	non-p ADHD	-0.0184888	-0.0541191	0.0171414	0.0187298	-0.987133	0.018179	-1.01704	0.309134	0.505856	0.000341837
Alcohol use	uncorrected ASD	-0.0176584	-0.0557656	0.0204488	0.0189087	-0.933873	0.0194428	-0.908221	0.363762	0.555622	0.000311818
Alcohol use	non-p ASD	-0.0145132	-0.05344	0.0244136	0.0187763	-0.772952	0.019861	-0.73074	0.464938	0.645639	0.000210633
Alcohol use	uncorrected ANX	-0.00210636	-0.0381905	0.0339777	0.0188048	-0.112012	0.0184106	-0.11441	0.908913	0.934882	4.43674e-06
Alcohol use	non-p ANX	-0.00116727	-0.0387892	0.0364546	0.0183705	-0.0635407	0.0191952	-0.0608108	0.95151	0.964911	1.36253e-06
Alcohol use	uncorrected AN	0.00224319	-0.0333332	0.0378196	0.0186374	0.120359	0.0181515	0.123581	0.901647	0.93408	5.03191e-06
Alcohol use	non-p AN	0.0024971	-0.0339971	0.0389913	0.0185816	0.134385	0.0186198	0.13411	0.893316	0.932156	6.2355e-06
Alcohol use	uncorrected BIP	0.00769556	-0.0319719	0.047363	0.019134	0.402193	0.0202389	0.380237	0.70377	0.830679	5.92217e-05
Alcohol use	non-p BIP	0.00574739	-0.0330893	0.0445841	0.0189808	0.3028	0.019815	0.290052	0.771776	0.868248	3.30324e-05
Alcohol use	uncorrected MDD	-0.00756833	-0.0444672	0.0293305	0.0190136	-0.398049	0.0188263	-0.402008	0.687678	0.825213	5.72796e-05
Alcohol use	non-p MDD	-0.0211612	-0.0576877	0.0153653	0.0185066	-1.14344	0.0186363	-1.13548	0.256174	0.459964	0.000447796
Alcohol use	uncorrected SCZ	0.0179162	-0.0187316	0.054564	0.018418	0.972755	0.0186982	0.958178	0.337973	0.534815	0.000320991
Alcohol use	non-p SCZ	0.0176133	-0.0170674	0.0522939	0.018218	0.966806	0.0176945	0.995408	0.319538	0.517005	0.000310227
Alcohol use	uncorrected PTSD	-0.00247587	-0.0382893	0.0333376	0.0190251	-0.130137	0.0182725	-0.135497	0.892219	0.932156	6.12993e-06
Alcohol use	non-p PTSD	0.0117693	-0.0249097	0.0484483	0.0189704	0.620401	0.0187141	0.628897	0.529416	0.699412	0.000138516
Autistic traits	uncorrected ADHD	0.0397942	0.0054919	0.0740965	0.0184915	2.15203	0.0175015	2.27376	0.0229804	0.0870837	0.00158358
Autistic traits	non-p ADHD	0.00384733	-0.0300106	0.0377052	0.0184162	0.20891	0.0172748	0.222714	0.823758	0.891889	1.48019e-05
Autistic traits	uncorrected ANX	0.0358832	0.00032701	0.0714393	0.0184619	1.94363	0.0181412	1.97799	0.0479299	0.14569	0.0012876
Autistic traits	non-p ANX	0.00698529	-0.0282506	0.0422211	0.0180493	0.387011	0.0179778	0.388551	0.697609	0.830212	4.87943e-05
Autistic traits	uncorrected ALCH	0.0275601	-0.00695325	0.0620734	0.0181233	1.5207	0.0176092	1.5651	0.11756	0.286926	0.000759557
Autistic traits	non-p ALCH	0.00039669	-0.0354712	0.0362645	0.0182049	0.0217903	0.0183003	0.0216767	0.982706	0.989047	1.57363e-07
Autistic traits	uncorrected AN	0.00590982	-0.0301888	0.0420084	0.0183167	0.322647	0.018418	0.320872	0.748307	0.868248	3.4926e-05
Autistic traits	non-p AN	-0.0095849	-0.0459438	0.026774	0.018235	-0.525633	0.0185508	-0.516683	0.605377	0.766235	9.18703e-05
Autistic traits	uncorrected BIP	0.0100839	-0.0270999	0.0472677	0.0186882	0.539586	0.0189717	0.531524	0.595056	0.765072	0.000101685
Autistic traits	non-p BIP	-0.0347472	-0.0718647	0.00237025	0.0185254	-1.87566	0.0189378	-1.8348	0.0665347	0.180773	0.00120737
Autistic traits	uncorrected MDD	0.0796248	0.0415567	0.117693	0.0186252	4.2751	0.0194228	4.09955	4.13961e-05	0.00198702	0.0063401
Autistic traits	non-p MDD	-0.00837917	-0.0437234	0.0269651	0.0181607	-0.46139	0.0180331	-0.464655	0.642178	0.797187	7.02105e-05
Autistic traits	uncorrected SCZ	0.0390718	0.00325799	0.0748855	0.0181139	2.15701	0.0182727	2.13826	0.0324955	0.113753	0.0015266
Autistic traits	non-p SCZ	-0.0044554	-0.0400006	0.0310898	0.017952	-0.248184	0.0181356	-0.245671	0.805937	0.891244	1.98506e-05
Autistic traits	uncorrected PTSD	0.0354563	0.000441318	0.0704713	0.0185651	1.90984	0.0178651	1.98467	0.0471816	0.14569	0.00125715
Autistic traits	non-p PTSD	0.0446284	0.00882429	0.0804326	0.0185736	2.40279	0.0182678	2.44302	0.0145651	0.0616873	0.0019917
Mania/hypomania symptoms	uncorrected ADHD	0.0836726	0.0486418	0.118703	0.0183962	4.54837	0.0178732	4.68146	2.84845e-06	0.000410176	0.00700111
Mania/hypomania symptoms	non-p ADHD	0.0587678	0.0233971	0.0941385	0.0183392	3.20449	0.0180466	3.25645	0.00112816	0.011604	0.00345366
Mania/hypomania symptoms	uncorrected ASD	0.0317716	-0.00298689	0.0665301	0.0185512	1.71265	0.0177342	1.79154	0.0732068	0.188246	0.00100943
Mania/hypomania symptoms	non-p ASD	0.00446913	-0.0301887	0.0391269	0.0183917	0.242997	0.0176829	0.252738	0.800471	0.891244	1.99731e-05
Mania/hypomania symptoms	uncorrected ANX	0.0189809	-0.0147723	0.0527342	0.0184419	1.02923	0.0172214	1.10217	0.270386	0.469103	0.000360276
Mania/hypomania symptoms	non-p ANX	-0.0155246	-0.0505179	0.0194688	0.0180225	-0.861398	0.0178541	-0.869524	0.384561	0.559361	0.000241012
Mania/hypomania symptoms	uncorrected ALCH	0.0267165	-0.0087238	0.0621568	0.0180798	1.4777	0.0180821	1.47751	0.139539	0.323805	0.000713771
Mania/hypomania symptoms	non-p ALCH	-0.00177375	-0.0376088	0.0340613	0.0181503	-0.097726	0.0182835	-0.0970137	0.922716	0.942348	3.1462e-06
Mania/hypomania symptoms	uncorrected AN	0.0192831	-0.0174703	0.0560364	0.0182775	1.05502	0.0187521	1.02832	0.3038	0.505666	0.000371838
Mania/hypomania symptoms	non-p AN	0.0163853	-0.0202293	0.0529999	0.0181966	0.900457	0.0186813	0.877098	0.380433	0.559004	0.000268478
Mania/hypomania symptoms	uncorrected MDD	0.0621346	0.0260096	0.0982596	0.0186347	3.33435	0.0184315	3.37112	0.000748636	0.00920812	0.00386071
Mania/hypomania symptoms	non-p MDD	-0.00750862	-0.0429278	0.0279105	0.0181398	-0.413931	0.0180713	-0.415499	0.677777	0.820167	5.63794e-05
Mania/hypomania symptoms	uncorrected SCZ	0.0491034	0.0134146	0.0847922	0.0180838	2.71532	0.0182089	2.69667	0.00700364	0.0336175	0.00241114
Mania/hypomania symptoms	non-p SCZ	0.0098376	-0.0252935	0.0449687	0.0179232	0.548875	0.0179244	0.548839	0.583116	0.756474	9.67783e-05
Mania/hypomania symptoms	uncorrected PTSD	0.052764	0.0182248	0.0873032	0.0185331	2.84701	0.0176223	2.99415	0.00275208	0.0220167	0.00278404
Mania/hypomania symptoms	non-p PTSD	0.0275038	-0.00917674	0.0641844	0.0185551	1.48228	0.0187149	1.46962	0.141665	0.323805	0.000756461
Depressive symptoms	uncorrected ADHD	0.0651295	0.0296415	0.100617	0.0179808	3.62218	0.0181064	3.59703	0.000321866	0.00662124	0.00424185
Depressive symptoms	non-p ADHD	0.0454726	0.0107088	0.0802365	0.0179136	2.53845	0.017737	2.56372	0.0103558	0.0466009	0.00206776
Depressive symptoms	uncorrected ASD	0.0381561	0.00295527	0.0733569	0.0180155	2.11796	0.0179599	2.12451	0.0336273	0.113753	0.00145589
Depressive symptoms	non-p ASD	0.0213747	-0.0138463	0.0565958	0.0179331	1.19192	0.0179703	1.18945	0.234263	0.455862	0.00045688
Depressive symptoms	uncorrected ANX	0.0388215	0.00363408	0.074009	0.0178215	2.17836	0.0179531	2.16238	0.0305886	0.110119	0.00150711
Depressive symptoms	non-p ANX	0.00907698	-0.0254726	0.0436266	0.0176647	0.513849	0.0176277	0.514928	0.606603	0.766235	8.23916e-05
Depressive symptoms	uncorrected ALCH	0.0422601	0.00745258	0.0770677	0.0175659	2.4058	0.0177593	2.37961	0.017331	0.0700599	0.00178592
Depressive symptoms	non-p ALCH	0.0203161	-0.0148244	0.0554567	0.0176139	1.15341	0.0179292	1.13313	0.257159	0.459964	0.000412745
Depressive symptoms	uncorrected AN	0.0159643	-0.0186696	0.0505982	0.0177946	0.897141	0.0176707	0.903432	0.366297	0.555622	0.000254858
Depressive symptoms	non-p AN	0.00538399	-0.0293774	0.0401454	0.0177103	0.304003	0.0177357	0.303568	0.761457	0.868248	2.89874e-05
Depressive symptoms	uncorrected BIP	0.0132045	-0.02232	0.0487289	0.0180139	0.733018	0.018125	0.728521	0.466295	0.645639	0.000174358
Depressive symptoms	non-p BIP	-0.032493	-0.0673959	0.00240999	0.0178504	-1.8203	0.017808	-1.82463	0.0680566	0.181484	0.00105579
Depressive symptoms	uncorrected SCZ	0.0236509	-0.0115651	0.0588669	0.0176415	1.34064	0.0179677	1.3163	0.188073	0.376145	0.000559365
Depressive symptoms	non-p SCZ	-0.0181126	-0.052757	0.0165318	0.017504	-1.03477	0.017676	-1.0247	0.305507	0.505666	0.000328065
Depressive symptoms	uncorrected PTSD	0.0651948	0.0315838	0.0988058	0.0179322	3.63563	0.0171488	3.80171	0.0001437	0.00413855	0.00425036
Depressive symptoms	non-p PTSD	0.045049	0.00940762	0.0806904	0.0179548	2.50902	0.0181847	2.4773	0.013238	0.057766	0.00202941
Post-traumatic stress symptoms	uncorrected ADHD	0.0550013	0.0187408	0.0912618	0.0186908	2.9427	0.0185006	2.97295	0.00294956	0.0223546	0.00302514
Post-traumatic stress symptoms	non-p ADHD	0.0263268	-0.010218	0.0628715	0.0186263	1.41342	0.0186456	1.41195	0.157963	0.355417	0.000693099
Post-traumatic stress symptoms	uncorrected ASD	0.0510314	0.0143048	0.087758	0.0187137	2.72695	0.0187384	2.72336	0.00646218	0.0332341	0.0026042
Post-traumatic stress symptoms	non-p ASD	0.0417343	0.004663	0.0788056	0.0185632	2.24823	0.0189143	2.2065	0.0273492	0.100982	0.00174175
Post-traumatic stress symptoms	uncorrected ANX	0.0210529	-0.0147	0.0568059	0.0186199	1.13066	0.0182416	1.15411	0.248454	0.459964	0.000443225
Post-traumatic stress symptoms	non-p ANX	-0.0131662	-0.0493063	0.0229739	0.0182592	-0.721073	0.0184392	-0.714034	0.475206	0.648604	0.000173349
Post-traumatic stress symptoms	uncorrected ALCH	0.0265178	-0.0111316	0.0641672	0.0182691	1.45151	0.0192092	1.38047	0.167442	0.359906	0.000703193
Post-traumatic stress symptoms	non-p ALCH	-0.000266298	-0.0382846	0.037752	0.0183232	-0.0145334	0.0193974	-0.0137285	0.989047	0.989047	7.09146e-08
Post-traumatic stress symptoms	uncorrected AN	0.0253843	-0.0116108	0.0623794	0.0185039	1.37183	0.0188754	1.34484	0.178678	0.36239	0.000644362
Post-traumatic stress symptoms	non-p AN	0.0128394	-0.02432	0.0499987	0.0184274	0.696755	0.0189592	0.67721	0.498273	0.670572	0.000164849
Post-traumatic stress symptoms	uncorrected BIP	0.0444899	0.00778576	0.0811941	0.0188816	2.35626	0.018727	2.37572	0.017515	0.0700599	0.00197935
Post-traumatic stress symptoms	non-p BIP	0.00850625	-0.0282645	0.045277	0.0187519	0.45362	0.0187609	0.453402	0.650259	0.800319	7.23563e-05
Post-traumatic stress symptoms	uncorrected MDD	0.0661762	0.0291638	0.103189	0.0188284	3.5147	0.0188842	3.50431	0.000457791	0.00824024	0.00437929
Post-traumatic stress symptoms	non-p MDD	-0.0297391	-0.0650532	0.0055751	0.0183472	-1.62091	0.0180178	-1.65054	0.0988323	0.247989	0.000884411
Post-traumatic stress symptoms	uncorrected SCZ	0.0541044	0.0169713	0.0912375	0.0183032	2.95601	0.0189458	2.85575	0.00429357	0.0287991	0.00292729
Post-traumatic stress symptoms	non-p SCZ	0.008814	-0.0278694	0.0454974	0.0181636	0.485255	0.0187164	0.470925	0.637694	0.797187	7.76866e-05
Paranoia symptoms	uncorrected ADHD	0.0539784	0.0166448	0.0913119	0.0186671	2.89164	0.0190481	2.8338	0.00459985	0.0287991	0.00291367
Paranoia symptoms	non-p ADHD	0.0349264	-0.0014128	0.0712656	0.0185859	1.87919	0.0185407	1.88376	0.0595969	0.165038	0.00121985
Paranoia symptoms	uncorrected ASD	0.0538607	0.0167763	0.0909452	0.0187967	2.86544	0.018921	2.84662	0.00441868	0.0287991	0.00290098
Paranoia symptoms	non-p ASD	0.0364607	-0.000601885	0.0735233	0.0186199	1.95816	0.0189098	1.92813	0.0538384	0.152014	0.00132938
Paranoia symptoms	uncorrected ANX	0.0256848	-0.0102603	0.0616299	0.0186918	1.37412	0.0183397	1.4005	0.161363	0.357481	0.000659709
Paranoia symptoms	non-p ANX	-0.0118552	-0.048802	0.0250916	0.0182326	-0.650222	0.0188508	-0.628899	0.529415	0.699412	0.000140546
Paranoia symptoms	uncorrected ALCH	0.0217278	-0.0160539	0.0595094	0.0182963	1.18755	0.0192767	1.12715	0.259678	0.459964	0.000472096
Paranoia symptoms	non-p ALCH	0.00309246	-0.0347787	0.0409636	0.0183698	0.168345	0.0193224	0.160045	0.872845	0.931392	9.56329e-06
Paranoia symptoms	uncorrected AN	-0.00776537	-0.0441538	0.0286231	0.0184943	-0.419878	0.0185659	-0.41826	0.675757	0.820167	6.0301e-05
Paranoia symptoms	non-p AN	-0.0104652	-0.0464219	0.0254915	0.0184102	-0.568446	0.0183456	-0.570449	0.568373	0.744052	0.000109521
Paranoia symptoms	uncorrected BIP	0.0162484	-0.0190211	0.0515179	0.0188959	0.859892	0.017995	0.902943	0.366556	0.555622	0.000264011
Paranoia symptoms	non-p BIP	-0.0127584	-0.0479574	0.0224406	0.0187453	-0.680618	0.017959	-0.710419	0.477445	0.648604	0.000162777
Paranoia symptoms	uncorrected MDD	0.0508326	0.0134949	0.0881703	0.0188674	2.69421	0.0190502	2.66835	0.00762254	0.0354079	0.00258395
Paranoia symptoms	non-p MDD	-0.0201615	-0.0543736	0.0140506	0.0183693	-1.09756	0.0174555	-1.15502	0.248081	0.459964	0.000406485
Paranoia symptoms	uncorrected PTSD	0.0503468	0.0152379	0.0854557	0.0187489	2.68533	0.017913	2.81063	0.00494451	0.029667	0.0025348
Paranoia symptoms	non-p PTSD	0.0362314	-0.000155347	0.0726181	0.0187651	1.93078	0.018565	1.9516	0.0509862	0.14684	0.00131271
Hallucination symptoms	uncorrected ADHD	0.060135	0.0255925	0.0946774	0.0185937	3.23415	0.017624	3.4121	0.000644636	0.00920812	0.00361621
Hallucination symptoms	non-p ADHD	0.0493539	0.0155098	0.0831979	0.01851	2.66634	0.0172677	2.85816	0.004261	0.0287991	0.0024358
Hallucination symptoms	uncorrected ASD	0.0315157	5.85437e-05	0.0629729	0.0187477	1.68105	0.0160499	1.96361	0.0495752	0.14569	0.00099324
Hallucination symptoms	non-p ASD	0.0266161	-0.00508813	0.0583203	0.0185575	1.43425	0.0161759	1.64541	0.0998845	0.247989	0.000708416
Hallucination symptoms	uncorrected ANX	0.0196155	-0.0173171	0.056548	0.018638	1.05244	0.0188435	1.04097	0.297891	0.505666	0.000384766
Hallucination symptoms	non-p ANX	-0.029483	-0.0673852	0.00841926	0.0181606	-1.62346	0.0193382	-1.5246	0.12736	0.30521	0.000869246
Hallucination symptoms	uncorrected ALCH	0.0204056	-0.0144325	0.0552437	0.0182344	1.11907	0.0177749	1.148	0.250968	0.459964	0.000416388
Hallucination symptoms	non-p ALCH	0.00553103	-0.0318275	0.0428895	0.0183129	0.302028	0.0190608	0.290178	0.77168	0.868248	3.05922e-05
Hallucination symptoms	uncorrected AN	0.00493345	-0.0278673	0.0377342	0.0184304	0.26768	0.0167354	0.294792	0.768153	0.868248	2.43389e-05
Hallucination symptoms	non-p AN	-0.00512449	-0.0396961	0.0294471	0.0183482	-0.279292	0.0176389	-0.290522	0.771417	0.868248	2.62604e-05
Hallucination symptoms	uncorrected BIP	0.0197706	-0.020224	0.0597652	0.0188306	1.04992	0.0204058	0.96887	0.33261	0.532176	0.000390875
Hallucination symptoms	non-p BIP	-0.002913	-0.0406198	0.0347938	0.0186777	-0.155961	0.0192385	-0.151415	0.879648	0.931392	8.48558e-06
Hallucination symptoms	uncorrected MDD	0.0264144	-0.0114294	0.0642582	0.0188167	1.40378	0.0193084	1.36803	0.171304	0.359906	0.000697723
Hallucination symptoms	non-p MDD	-0.0372638	-0.0717073	-0.00282035	0.0182993	-2.03636	0.0175735	-2.12045	0.0339679	0.113753	0.00138859
Hallucination symptoms	uncorrected PTSD	0.0501407	0.0183028	0.0819786	0.0186719	2.68535	0.0162441	3.08669	0.00202396	0.01943	0.00251409
Hallucination symptoms	non-p PTSD	0.0479621	0.0134624	0.0824618	0.0186773	2.56794	0.0176022	2.72478	0.00643449	0.0332341	0.00230036
ADHD: Attention-deficit/ hyperactivity disorder; AN: Anorexia Nervosa; ANX: Anxiety disorder; ASD: Autism-spectrum disorder; BIP: Bipolar disorder; MDD: Major depressive disorder; OCD: Obsessive-compulsive disorder; PTSD: Post-traumatic stress disorder; SCZ: Schizophrenia.
Covariates: the first 10 genetic principal components of ancestry, genotyping batch and chip.
PGS = polygenic score
Naïve_SE = Standard errors of coefficient estimates assuming no correlation in the sample. Robust S.E = Standard errors of coefficient estimates adjusted for correlation among observations within clusters (using robust sandwich estimator).
Pval_FDR = p value adjusted for multiple testing using Benjamini-Hochberg FDR correction

## Sheet: eTable 9
eTable 9. Self-Reported Diagnoses Count Among Individuals in the Top 1% of Each Polygenic Score
PGS	ADHD	AN	ANX	ASD	BIP	MDD	OCD	PTSD	Psychosis	Total Diagnoses	Total N	N_1plus	N_2plus	Max_Dx	Prop_1plus	Prop_2plus
p-factor	2	2	6	1	0	23	7	4	2	47	51	24	11	5	0.471	0.216
ADHD	2	1	11	1	0	23	4	5	2	49	51	25	13	4	0.49	0.255
ADHD non-p	1	0	5	2	1	19	3	4	0	35	51	20	9	4	0.392	0.176
ALCH	2	0	2	0	1	9	1	2	0	17	51	11	5	3	0.216	0.098
ALCH non-p	0	0	1	0	0	8	0	2	0	11	51	9	2	2	0.176	0.039
AN	1	4	4	0	1	10	2	1	0	23	51	15	6	4	0.294	0.118
AN non-p	1	5	3	0	1	9	1	0	0	20	51	15	5	2	0.294	0.098
ANX	0	2	7	1	0	20	4	1	1	36	51	23	10	4	0.451	0.196
ANX non-p	0	1	3	0	0	15	2	1	0	22	51	16	4	4	0.314	0.078
ASD	2	1	6	1	0	16	3	6	0	35	51	21	9	4	0.412	0.176
ASD non-p	1	1	8	0	0	12	2	5	0	29	51	16	9	3	0.314	0.176
BIP	2	2	6	1	0	17	3	2	0	33	51	19	7	6	0.373	0.137
BIP non-p	0	2	6	0	0	14	1	2	0	25	51	15	8	4	0.294	0.157
MDD	2	2	5	1	0	24	2	3	1	40	51	27	8	4	0.529	0.157
MDD non-p	0	1	5	0	0	16	1	3	0	26	51	17	7	3	0.333	0.137
OCD	1	2	1	0	1	9	2	3	1	20	51	10	4	6	0.196	0.078
OCD non-p	0	3	3	0	1	9	2	2	1	21	51	10	5	6	0.196	0.098
SCZ	1	2	3	1	2	7	1	0	1	18	51	11	4	4	0.216	0.078
SCZ non-p	1	2	2	0	1	10	2	1	1	20	51	12	5	4	0.235	0.098
PTSD	0	0	4	0	1	14	3	3	0	25	51	17	5	4	0.333	0.098
PTSD non-p	1	1	3	2	0	17	0	5	0	29	51	21	7	3	0.412	0.137
Columns represent the number of individuals in the top 1% of each PGS group (n = 51 per group) who reported a diagnosis of the listed psychiatric conditions. Total diagnoses indicates the sum of condition-specific diagnoses within each group (individuals may be counted multiple times if they reported multiple diagnoses). Total N reflects the number of individuals included per group. N_1plus and N…

[truncated: 2 more sheets: eTable 10, eTable 11]
